# Supplementary material for: Origin, evolution, and diversification of inositol 1,4,5-trisphosphate 3-kinases in plants and animals
Source: BMC Genomics. 2024 Apr 8;25:350. doi: 10.1186/s12864-024-10257-7 (PMC11000326; doi:10.1186/s12864-024-10257-7)
Supplement: Supplementary file 2 — Supplementary Material 2. [file 12864_2024_10257_MOESM2_ESM.xlsx]

## Sheet: Supplemental Table S1
Table S1. Statistics on physical and chemical properties of IP3Ks.
Taxonomy	ID	Number of Amino Acid	Molecular Weight (Da)	Theoretical pI	Num of exon
Plants	OlIPMK	324	35819.2	5.51	1
	VcIPMK	273	30264.2	5.39	6
	CrIPMK	289	31471.4	5.51	7
	PpIPMK	309	34104.5	6.51	8
	SmIPMK1	248	28586.1	5.34	6
	SmIPMK2	247	28499	5.23	6
	GnIPMK	328	36872.8	6.46	9
	AtrIPMK	287	31913.3	6.31	1
	DecIPK2	286	31861	6.31	1
	MaIPK2	310	33448	5.46	1
	DicIPK2	301	33015.4	5.74	1
	BdIPK2	291	31116.5	6.8	1
	OsIPK2	295	31029.1	6.2	1
	PviIPK2A	324	34732.6	7.84	1
	PviIPK2B	324	35015.9	8.44	1
	SitIPK2	325	34918.8	7.28	1
	SbIPK2	322	34550.6	8.26	1
	ZmIPK2A	223	24364.8	5.84	1
	ZmIPK2B	223	24408	6.13	1
	ZmIPK2C	223	24451	6.3	1
	AcIPK2A	279	30819.8	5.69	1
	AcIPK2B	305	33819.2	5.82	1
	AcIPK2C	327	36341.5	5.79	3
	FvIPK2	282	31342.5	5.99	1
	PpeIPK2	282	31303.6	6.5	1
	MdIPK2A	282	31189.5	6.59	1
	MdIPK2B	282	31304.6	6.36	1
	MdIPK2C	283	31336.6	6.36	2
	LsIPK2A	290	32356.9	5.36	1
	LsIPK2B	293	32563.8	5.55	1
	StIPK2B	313	34376.2	6.42	1
	SlIPK2B	367	39935.3	5.89	1
	StIPK2A	294	32557.2	6.08	1
	SlIPK2A	294	32477	5.93	1
	VvIPK2	305	34080.5	5.29	1
	GrIPK2B	284	32224.7	7.18	1
	GrIPK2C	285	31932.2	5.47	1
	TcIPK2	304	34301.8	6.16	1
	GrIPK2A	331	36986.9	6.86	2
	CpIPK2	304	33921.3	6.07	1
	CsIPK2	325	36336.5	6.19	2
	CcIPK2	304	33769.3	6.08	1
	RcIPK2	305	34129.6	5.94	1
	MeIPK2A	352	39406.6	6.5	2
	MeIPK2B	305	33816.2	5.82	1
	CsaIPK2	305	33849.3	5.72	1
	PtrIPK2A	329	36765.3	5.28	1
	PtrIPK2B	311	34336.7	5.7	1
	PvIPK2	264	28951.1	6.59	1
	GmIPK2	279	30911.3	6.56	1
	MtIPK2A	288	32083.6	5.87	1
	MtIPK2B	286	32025.5	5.93	1
	EgIPK2A	310	34684.9	5.8	1
	EgIPK2B	310	34739.1	5.56	1
	BvIPK2α	287	32030	5.62	1
	AtIPK2α	286	31945.8	5.38	1
	BsIPK2α	286	31958.9	5.42	1
	BrIPK2α	286	31962.9	5.62	1
	CruIPK2α	286	31938.9	5.53	1
	CgIPK2α	286	31938.9	5.53	1
	AlIPK2α	287	32039	5.51	1
	AhIPK2α	287	32082	5.51	1
	ChIPK2α	287	32038.9	5.4	1
	AaIPK2α	293	32852.1	5.5	1
	SpIPK2α	282	31471.2	5.58	1
	EsIPK2α	285	31907.8	6.07	1
	TaIPK2α	290	32387.3	6.12	1
	AalIPK2α	286	32084.3	6.37	1
	SiIPK2α	245	27435	6.55	2
	IiIPK2α	314	35173.5	5.81	2
	RsIPK2α	284	31832.7	6.06	1
	BraIPK2α	283	31711.6	6	1
	BnIPK2α2	283	31755.6	6.12	1
	BoIPK2α	294	32878.9	6	2
	BnIPK2α1	294	32878.9	6	2
	AaIPK2β	366	40926.8	6.33	3
	SpIPK2β1	301	33728.1	5.71	1
	SpIPK2β2	301	33728.1	5.71	1
	RsIPK2β1	302	34007.4	6.42	1
	RsIPK2β2	281	31686.7	6.12	1
	BraIPK2β1	281	31513.5	5.99	1
	BnIPK2β2	281	31439.4	6.12	1
	BoIPK2β1	281	31538.5	6.12	1
	BnIPK2β1	281	31538.5	6.12	1
	SiIPK2β	298	33329.5	5.45	1
	RsIPK2β3	288	32179.3	6.37	1
	RsIPK2β4	287	31959	5.4	1
	BraIPK2β2	274	30640.7	6.25	1
	BnIPK2β4	286	31985	5.73	1
	BoIPK2β2	285	31869	6.01	1
	BnIPK2β3	285	31961	5.87	1
	EsIPK2β	293	32895.3	5.66	1
	TaIPK2β	297	33083.3	5.71	1
	IiIPK2β	301	33492.7	5.85	1
	AalIPK2β	302	33869.3	5.58	1
	ChIPK2β	282	31638.8	6.26	1
	BvIPK2β	318	35688.4	6.01	2
	BsIPK2β	300	33379.6	5.94	1
	BrIPK2β	300	33329.6	5.99	1
	CruIPK2β	300	33421.7	5.94	1
	CgIPK2β	300	33398.7	5.88	1
	AtIPK2β	300	33486.8	5.72	1
	AhIPK2β	300	33651.9	5.76	1
	AlIPK2β	300	33671.1	5.82	1
Animals	BfIP3K2	642	72273.1	5.43	8
	DmIP3K2	691	76256	5.18	5
	CiIP3K	727	80200.2	5.56	10
	NvIP3K	546	61908.2	5.57	9
	BfIP3K1	489	54952.1	6.06	10
	CeIP3K	494	56839.6	6.22	6
	DmIP3K1	441	50073.3	9.32	4
	TrIP3KB	745	82220.9	6.56	11
	DrIP3KB	657	73316.3	6.63	7
	BgIP3KB	674	74821.6	8.91	7
	GgIP3KB	637	69959	8.42	7
	MrIP3KB	836	91763.6	5.89	7
	MmIP3KB	942	102673	8.24	7
	PtIP3KB	946	102163	8.36	7
	HsIP3KB	946	102376	8.7	7
	BgIP3KC	782	86622.5	6.84	7
	DrIP3KC1	417	47173.3	5.01	7
	TrIP3KC	665	72401.8	5.37	7
	DrIP3KC2	634	70662.1	5.52	7
	MrIP3KC	364	41477.6	9.58	7
	MmIP3KC	678	74493	5.2	7
	PtIP3KC	683	75289.5	5.07	7
	HsIP3KC	683	75207.5	5.03	7
	TrIP3KA	448	50706.7	5.34	7
	DrIP3KA	448	50444.4	6.22	7
	BgIP3KA	473	53067.9	6.39	7
	GgIP3KA	465	51998.9	6.69	7
	MrIP3KA	462	51909.6	6.12	7
	MmIP3KA	459	50934.7	7.64	7
	PtIP3KA	461	51008.8	7.59	7
	HsIP3KA	461	51008.8	7.59	7
Fungi	SpoNP593593	268	30418	6.23	1
	ScoXP003028135	367	38718.4	4.56	4
	ScARG82	355	40353	4.57	1
	ScKCS1	1050	119550	6.32	1
	SpoNP587847	967	108719	6.24	1
	ScoXP050201938	1197	133164	9.47	4

## Sheet: Supplemental Table S2
Table S2. Segmental duplication gene pairs of IP3Ks in plants.
Species	Paralog pair	Number
Selaginella moellendorffii	SmIPMK2/SmIPMK1	1
Aethionema arabicum	AaIPK2β/AaIPK2α	1
Arabidopsis lyrata	AlIPK2α/AlIPK2β	1
Arabidopsis thaliana	AtIPK2α/AtIPK2β	1
Arabis alpina	AalIPK2α/AalIPK2β	1
Boechera retrofracta	BrIPK2β/BrIPK2α	1
Boechera stricta	BsIPK2α/BsIPK2β	1
Brassica napus	BnIPK2β2/BnIPK2β1	3
	BnIPK2β4/BnIPK2β3
	BnIPK2α2/BnIPK2α1
Capsella rubella	CruIPK2α/CruIPK2β	1
Cardamine hirsuta	ChIPK2α/ChIPK2β	1
Eutrema salsugineum	EsIPK2β/EsIPK2α	1
Isatis indigotica	IiIPK2β/IiIPK2α	1
Schrenkiella parvula	SpIPK2β1/SpIPK2β2	2
	SpIPK2β2/SpIPK2α
Sisymbrium irio	SiIPK2β/SiIPK2α	1
Thlaspi arvense	TaIPK2α/TaIPK2β	1
Panicum virgatum	PviIPK2B/PviIPK2A	1
Malus domestica	MdIPK2C/MdIPK2A	2
	MdIPK2A/MdIPK2B
Manihot esculenta	MeIPK2B/MeIPK2A	1
Populus trichocarpa	PtrIPK2B/PtrIPK2A	1
Solanum lycopersicum	SlIPK2A/SlIPK2B	1
Lactuca sativa	LsIPK2B/LsIPK2A	1

## Sheet: Supplemental Table S3
Table S3. Pairwise comparison of the Ks values for IP3K genes among plants.
Gene Pαir	Ka	Ks	Ka/Ks	Duplication Type	Selection	Divergence-Time(MYA)
SmIPMK2/SmIPMK1	0.00876562	0.0243059	0.360637	Segement	Purifying	25.3715
AaIPK2β/AaIPK2α	0.244821	1.47077	0.166458	Segement	Purifying	49.0255
AlIPK2α/AlIPK2β	0.170864	0.895823	0.190735	Segement	Purifying	29.8608
AtIPK2α/AtIPK2β	0.163533	0.832995	0.196319	Segement	Purifying	27.7665
AalIPK2α/AalIPK2β	0.18776	1.41995	0.13223	Segement	Purifying	47.3317
BrIPK2β/BrIPK2α	0.169076	0.939943	0.179879	Segement	Purifying	31.3314
BsIPK2α/BsIPK2β	0.161617	0.918509	0.175956	Segement	Purifying	30.617
BnIPK2β2/BnIPK2β1	0.00929524	0.0425269	0.218573	Segement	Purifying	1.41756
BnIPK2β4/BnIPK2β3	0.0278742	0.176447	0.157975	Segement	Purifying	5.88156
BnIPK2α2/BnIPK2α1	0.00616099	0.151279	0.0407261	Segement	Purifying	5.04262
CruIPK2α/CruIPK2β	0.170521	0.955335	0.178493	Segement	Purifying	31.8445
ChIPK2α/ChIPK2β	0.142091	1.04212	0.136348	Segement	Purifying	34.7373
EsIPK2β/EsIPK2α	0.172536	0.970037	0.177866	Segement	Purifying	32.3346
IiIPK2β/IiIPK2α	0.162324	0.999153	0.162461	Segement	Purifying	33.3051
SpIPK2β2/SpIPK2α	0.162752	0.944104	0.172387	Segement	Purifying	31.4701
SiIPK2β/SiIPK2α	0.1807	1.13496	0.159214	Segement	Purifying	37.8318
TαIPK2α/TαIPK2β	0.15982	0.993213	0.160912	Segement	Purifying	33.1071
PviIPK2B/PviIPK2A	0.0229135	0.0558769	0.410071	Segement	Purifying	85.9644
MdIPK2C/MdIPK2A	0.0824647	0.158629	0.519858	Segement	Purifying	5.28765
MdIPK2A/MdIPK2B	0.0628218	0.149805	0.419358	Segement	Purifying	4.99349
MeIPK2B/MeIPK2A	0.105461	0.429045	0.245804	Segement	Purifying	14.3015
PtrIPK2B/PtrIPK2A	0.0777252	0.31257	0.248665	Segement	Purifying	10.419
SlIPK2A/SlIPK2B	0.130589	0.780383	0.167339	Segement	Purifying	26.0128
LsIPK2B/LsIPK2A	0.225767	1.11643	0.202222	Segement	Purifying	37.2143

## Sheet: Supplemental Table S4
Table S4. Segmental duplication gene pairs of IP3Ks in interspecies.
segmental duplication
ID1	ID2
BgIP3KB	PtIP3KB
BgIP3KC	PtIP3KC
GgIP3KA	MrIP3KA
GgIP3KA	PtIP3KA
HsIP3KA	GgIP3KA
HsIP3KA	MmIP3KA
HsIP3KA	MrIP3KA
HsIP3KA	PtIP3KA
HsIP3KB	BgIP3KB
HsIP3KB	MmIP3KB
HsIP3KB	MrIP3KB
HsIP3KB	PtIP3KB
HsIP3KC	BgIP3KC
HsIP3KC	MmIP3KC
HsIP3KC	MrIP3KC
HsIP3KC	PtIP3KC
MmIP3KA	GgIP3KA
MmIP3KA	MrIP3KA
MmIP3KA	PtIP3KA
MmIP3KB	BgIP3KB
MmIP3KB	MrIP3KB
MmIP3KB	PtIP3KB
MmIP3KC	BgIP3KC
MmIP3KC	MrIP3KC
MmIP3KC	PtIP3KC
MrIP3KA	PtIP3KA
MrIP3KB	BgIP3KB
MrIP3KB	PtIP3KB
MrIP3KC	BgIP3KC
MrIP3KC	PtIP3KC
TrIP3KA	DrIP3KA
AtIPK2α	BraIPK2β2
AtIPK2α	BraIPK2α
AtIPK2α	EsIPK2β
AtIPK2α	EsIPK2α
AtIPK2α	BnIPK2β4
AtIPK2α	BnIPK2α2
AtIPK2α	BnIPK2α1
AtIPK2α	BoIPK2α
AtIPK2α	BoIPK2β2
AtIPK2α	CpIPK2
AtIPK2α	LsIPK2B
AtIPK2α	LsIPK2A
AtIPK2α	MdIPK2C
AtIPK2α	MdIPK2A
AtIPK2α	MdIPK2B
AtIPK2α	RsIPK2α
AtIPK2α	RsIPK2β4
AtIPK2α	SlIPK2A
AtIPK2β	BraIPK2β2
AtIPK2β	BraIPK2α
AtIPK2β	EsIPK2β
AtIPK2β	EsIPK2α
AtIPK2β	BnIPK2β4
AtIPK2β	BnIPK2α2
AtIPK2β	BnIPK2β3
AtIPK2β	BnIPK2α1
AtIPK2β	BoIPK2β2
AtIPK2β	BoIPK2α
AtIPK2β	CpIPK2
AtIPK2β	LsIPK2B
AtIPK2β	LsIPK2A
AtIPK2β	MdIPK2C
AtIPK2β	MdIPK2A
AtIPK2β	MdIPK2B
AtIPK2β	RsIPK2α
AtIPK2β	RsIPK2β4
AtIPK2β	SlIPK2A
AtIPK2β	SlIPK2B
AtrIPMK	EsIPK2α
AtrIPMK	AtIPK2α
AtrIPMK	CpIPK2
AtrIPMK	OsIPK2
AtrIPMK	SlIPK2A
BnIPK2α1	EsIPK2β
BnIPK2α1	EsIPK2α
BnIPK2α1	CpIPK2
BnIPK2α1	RsIPK2α
BnIPK2α2	EsIPK2β
BnIPK2α2	EsIPK2α
BnIPK2α2	CpIPK2
BnIPK2α2	RsIPK2α
BnIPK2β1	RsIPK2β2
BnIPK2β2	RsIPK2β2
BnIPK2β3	EsIPK2β
BnIPK2β3	RsIPK2β4
BnIPK2β4	EsIPK2β
BnIPK2β4	EsIPK2α
BnIPK2β4	RsIPK2β4
BnIPK2β4	RsIPK2β3
BoIPK2α	EsIPK2β
BoIPK2α	EsIPK2α
BoIPK2α	BnIPK2α2
BoIPK2α	BnIPK2α1
BoIPK2α	CpIPK2
BoIPK2α	MdIPK2C
BoIPK2α	MdIPK2A
BoIPK2α	RsIPK2α
BoIPK2β1	BnIPK2β2
BoIPK2β1	BnIPK2β1
BoIPK2β1	RsIPK2β2
BoIPK2β2	EsIPK2β
BoIPK2β2	EsIPK2α
BoIPK2β2	BnIPK2β4
BoIPK2β2	BnIPK2β3
BoIPK2β2	RsIPK2β4
BraIPK2α	BnIPK2α2
BraIPK2α	BnIPK2α1
BraIPK2α	BoIPK2α
BraIPK2α	CpIPK2
BraIPK2α	MdIPK2C
BraIPK2α	MdIPK2A
BraIPK2α	RsIPK2α
BraIPK2α	EsIPK2β
BraIPK2α	EsIPK2α
BraIPK2β1	BnIPK2β2
BraIPK2β1	BnIPK2β1
BraIPK2β1	BoIPK2β1
BraIPK2β1	RsIPK2β2
BraIPK2β2	BnIPK2β4
BraIPK2β2	BnIPK2β3
BraIPK2β2	BoIPK2β2
BraIPK2β2	RsIPK2β4
BraIPK2β2	RsIPK2β3
BraIPK2β2	EsIPK2β
BraIPK2β2	EsIPK2α
CpIPK2	MdIPK2B
EsIPK2α	CpIPK2
EsIPK2α	MdIPK2B
EsIPK2β	CpIPK2
LsIPK2A	EsIPK2β
LsIPK2A	EsIPK2α
LsIPK2A	CpIPK2
LsIPK2A	MdIPK2B
LsIPK2B	EsIPK2α
LsIPK2B	CpIPK2
MdIPK2A	EsIPK2β
MdIPK2A	EsIPK2α
MdIPK2A	CpIPK2
MdIPK2A	LsIPK2B
MdIPK2A	LsIPK2A
MdIPK2A	RsIPK2α
MdIPK2C	EsIPK2β
MdIPK2C	EsIPK2α
MdIPK2C	BnIPK2α2
MdIPK2C	BnIPK2α1
MdIPK2C	CpIPK2
MdIPK2C	LsIPK2B
MdIPK2C	LsIPK2A
MdIPK2C	RsIPK2α
RsIPK2α	EsIPK2β
RsIPK2α	EsIPK2α
RsIPK2α	CpIPK2
RsIPK2β4	EsIPK2β
RsIPK2β4	EsIPK2α
SlIPK2A	BraIPK2α
SlIPK2A	EsIPK2β
SlIPK2A	EsIPK2α
SlIPK2A	BnIPK2α2
SlIPK2A	BnIPK2α1
SlIPK2A	BoIPK2α
SlIPK2A	CpIPK2
SlIPK2A	LsIPK2B
SlIPK2A	LsIPK2A
SlIPK2A	MdIPK2C
SlIPK2A	MdIPK2A
SlIPK2A	MdIPK2B
SlIPK2A	RsIPK2α
SlIPK2B	EsIPK2β
SlIPK2B	CpIPK2
SlIPK2B	LsIPK2A
SlIPK2B	MdIPK2C
SlIPK2B	MdIPK2A

## Sheet: Supplemental Table S5
Table S5. Source of expression data.
species	Data sources
Arabidopsis thaliana	https://www.arabidopsis.org/
Brassica napus	https://yanglab.hzau.edu.cn/BnIR
Brassica oleracea	http://bogdb.com/
Brassica rapa	http://brassicadb.cn/#/
Oryza sativa	http://rice.uga.edu/index.shtml
Glycine max	https://www.soybase.org/
Homo sapiens	https://www.bgee.org/
Pan troglodytes	https://www.bgee.org/
Mus musculus	https://www.bgee.org/
Drosophila melanogaster	https://www.bgee.org/

## Sheet: Supplemental Table S6
Table S6. List of complete predicted proteomes databases used in this study.
Species name	Link of data source	GenBank/RefSeq	Version	Reference
Aethionema arabicum	http://brassicadb.cn/#/		Ae.arabicum-v1.0	An atlas of over 90,000 conserved noncoding sequences provides insight into crucifer regulatory regions
Amborella trichopoda	http://plants.ensembl.org/Amborella_trichopoda/Info/Index		AmTr_v1.0	Assembly and validation of the genome of the nonmodel basal angiosperm Amborella
Aquilegia coerulea	https://www.ncbi.nlm.nih.gov/datasets/taxonomy/218851/	GCA_002738505.1	Aquilegia_coerulea_v1
Arabidopsis halleri	http://brassicadb.cn/#/		A.halleri-v2.2	Genome assembly and annotation of Arabidopsis halleri, a model for heavy metal hyperaccumulation and evolutionary ecology
Arabidopsis lyrata	http://brassicadb.cn/#/		Lyrate_rockcress-v2.1	Improving the Annotation of Arabidopsis lyrata Using RNA-Seq Data
Arabidopsis thaliana	http://brassicadb.cn/#/		TAIR10	Analysis of the genome sequence of the flowering plant Arabidopsis thaliana1
Arabis alpina	http://brassicadb.cn/#/		Gray_rock-cress-v4.1	Genome expansion of Arabis alpina linked with retrotransposition and reduced symmetric DNA methylation
Barbarea vulgaris	http://brassicadb.cn/#/		Bittercress-v1.0	The genome sequence of Barbarea vulgaris facilitates the study of ecological biochemistry
Boechera retrofracta	http://brassicadb.cn/#/		Holboell's_rock-cress-v1.0	Assembly of the Boechera retrofracta Genome and Evolutionary Analysis of Apomixis-Associated Genes
Boechera stricta	http://brassicadb.cn/#/		Drummond's_rockcress-v1.2	Young inversion with multiple linked QTLs under selection in a hybrid zone.
Brachypodium distachyon	https://www.ncbi.nlm.nih.gov/datasets/taxonomy/15368/	GCF_000005505.3	Brachypodium_distachyon_v3.0
Branchiostoma floridae	https://www.ncbi.nlm.nih.gov/datasets/taxonomy/7739/	GCF_000003815.2	Bfl_VNyyK
Brassica napus	https://www.ncbi.nlm.nih.gov/datasets/taxonomy/3708/	GCF_020379485.1	NCBI Brassica napus Annotation Release 102
Brassica oleracea	https://www.ncbi.nlm.nih.gov/datasets/taxonomy/109376/	GCF_000695525.1	NCBI Brassica oleracea Annotation Release 100
Brassica rapa	https://www.ncbi.nlm.nih.gov/datasets/taxonomy/3711/	GCF_000309985.2	CAAS_Brap_v3.01
Bufo gargarizans	https://www.ncbi.nlm.nih.gov/datasets/taxonomy/30331/	GCF_014858855.1	ASM1485885v1
Caenorhabditis elegans	https://www.ncbi.nlm.nih.gov/datasets/taxonomy/6239/	GCF_000002985.6	WBcel235
Capsella grandiflora	https://phytozome-next.jgi.doe.gov/info/Cgrandiflora_v1_1		Capsella-v1.1	The Capsella rubella genome and the genomic consequences of rapid mating system evolution
Capsella rubella	http://brassicadb.cn/#/		Red_shepherd's_purse-v1.1	The Capsella rubella genome and the genomic consequences of rapid mating system evolution
Cardamine hirsuta	http://brassicadb.cn/#/		Hairy_bittercress-v1.0	The Cardamine hirsuta genome offers insight into the evolution of morphological diversity
Carica papaya	https://www.ncbi.nlm.nih.gov/datasets/taxonomy/3649/	GCF_000150535.2	Papaya1.0
Chlamydomonas reinhardtii	https://www.ncbi.nlm.nih.gov/datasets/taxonomy/3055/	GCF_000002595.2	Chlamydomonas_reinhardtii_v5.5
Ciona intestinalis	https://www.ncbi.nlm.nih.gov/datasets/taxonomy/7719/	GCF_000224145.3	KH
Citrus clementina	https://www.ncbi.nlm.nih.gov/datasets/taxonomy/85681/	GCF_000493195.1	Citrus_clementina_v1.0
Citrus sinensis	https://www.ncbi.nlm.nih.gov/datasets/taxonomy/2711/	GCF_022201045.2	DVS_A1.0
Cucumis sativus	https://www.ncbi.nlm.nih.gov/datasets/taxonomy/3659/	GCF_000004075.3	Cucumber_9930_V3
Danio rerio	https://www.ncbi.nlm.nih.gov/datasets/taxonomy/7955/	GCF_000002035.6	GRCz11
Dendrobium catenatum	https://www.ncbi.nlm.nih.gov/datasets/taxonomy/906689/	GCF_001605985.2	ASM160598v2
Dioscorea cayenensis	https://www.ncbi.nlm.nih.gov/datasets/taxonomy/55577/	GCF_009730915.1	TDr96_F1_v2_PseudoChromosome.rev07_lg8_w22
Drosophila melanogaster	https://www.ncbi.nlm.nih.gov/datasets/taxonomy/7227/	GCF_000001215.4	Release 6 plus ISO1 MT
Eucalyptus grandis	https://www.ncbi.nlm.nih.gov/datasets/taxonomy/71139/	GCF_016545825.1	ASM1654582v1
Eutrema salsugineum	http://brassicadb.cn/#/	GCF_000478725.1	Eutsalg1_0	The Reference Genome of the Halophytic Plant Eutrema salsugineum
Fragaria vesca	https://www.ncbi.nlm.nih.gov/datasets/taxonomy/101020/	GCF_000184155.1	FraVesHawaii_1.0
Gallus gallus	https://www.ncbi.nlm.nih.gov/datasets/taxonomy/9031/	GCF_016699485.2	bGalGal1.mat.broiler.GRCg7b
Glycine max	https://www.ncbi.nlm.nih.gov/datasets/taxonomy/3847/	GCF_000004515.6	Glycine_max_v4.0
Gnetum montanum	https://datadryad.org/stash/dataset/doi:10.5061/dryad.0vm37		v1.0	A genome for gnetophytes and early evolution of seed plants
Gossypium raimondii	https://www.ncbi.nlm.nih.gov/datasets/taxonomy/29730/	GCF_025698545.1	ASM2569854v1
Homo sapiens	https://www.ncbi.nlm.nih.gov/datasets/genome/GCF_000001405.40/	GCF_000001405.40	GRCh38.p14	Finishing the finished human chromosome 22 sequence
Isatis indigotica	http://brassicadb.cn/#/		Woad-v1.0	A chromosome-scale genome assembly of Isatis indigotica, an important medicinal plant used in traditional Chinese medicine
Lactuca sativa	https://www.ncbi.nlm.nih.gov/datasets/taxonomy/4236/	GCF_002870075.4	Lsat_Salinas_v11
Malus domestica	https://www.ncbi.nlm.nih.gov/datasets/taxonomy/3750/	GCF_002114115.1	ASM211411v1
Manihot esculenta	https://www.ncbi.nlm.nih.gov/datasets/taxonomy/3983/	GCF_001659605.2	M.esculenta_v8
Mauremys reevesii	https://www.ncbi.nlm.nih.gov/datasets/genome/GCF_016161935.1/	GCF_016161935.1	ASM1616193v1
Medicago truncatula	https://www.ncbi.nlm.nih.gov/datasets/taxonomy/3880/	GCF_003473485.1	MtrunA17r5.0-ANR
Mus musculus	https://www.ncbi.nlm.nih.gov/datasets/taxonomy/10090/	GCF_000001635.27	GRCm39
Musa acuminata	https://www.ncbi.nlm.nih.gov/datasets/taxonomy/214687/	GCF_000313855.2	ASM31385v2
Nematostella vectensis	https://www.ncbi.nlm.nih.gov/datasets/taxonomy/45351/	GCF_932526225.1	jaNemVect1.1
Oryza sativa	https://www.ncbi.nlm.nih.gov/datasets/taxonomy/39947/	GCF_001433935.1	IRGSP-1.0
Ostreococcus lucimarinus	https://www.ncbi.nlm.nih.gov/datasets/taxonomy/436017/	GCF_000092065.1	ASM9206v1
Pan troglodytes	https://www.ncbi.nlm.nih.gov/datasets/taxonomy/9598/	GCF_028858775.1	NHGRI_mPanTro3-v1.1-hic.freeze_pri
Panicum virgatum	https://www.ncbi.nlm.nih.gov/datasets/taxonomy/38727/	GCF_016808335.1	P.virgatum_v5
Phaseolus vulgaris	https://www.ncbi.nlm.nih.gov/datasets/taxonomy/3885/	GCF_000499845.1	PhaVulg1_0
Physcomitrium patens	https://www.ncbi.nlm.nih.gov/datasets/taxonomy/3218/	GCF_000002425.4	Phypa V3
Populus trichocarpa	https://www.ncbi.nlm.nih.gov/datasets/taxonomy/3694/	GCF_000002775.5	P.trichocarpa_v4.1
Prunus persica	https://www.ncbi.nlm.nih.gov/datasets/taxonomy/3760/	GCF_000346465.2	Prunus_persica_NCBIv2
Raphanus sativus	https://www.ncbi.nlm.nih.gov/datasets/taxonomy/3726/	GCF_000801105.2	ASM80110v3
Ricinus communis	https://www.ncbi.nlm.nih.gov/datasets/taxonomy/3988/	GCF_019578655.1	ASM1957865v1
Saccharomyces cerevisiae	https://www.ncbi.nlm.nih.gov/datasets/taxonomy/4932/	GCF_000146045.2	R64
Schizophyllum commune	https://www.ncbi.nlm.nih.gov/datasets/taxonomy/578458/	GCF_000143185.2	Schco3
Schrenkiella parvula	http://brassicadb.cn/#/		Saltwater_cresses-v1.0	The genome of the extremophile crucifer Thellungiella parvula
Selaginella moellendorffii	http://plants.ensembl.org/Selaginella_moellendorffii/Info/Index		v1.0	The Selaginella genome identifies genetic changes associated with the evolution of vascular plants
Setaria italica	https://www.ncbi.nlm.nih.gov/datasets/taxonomy/4555/	GCF_000263155.2	Setaria_italica_v2.0
Schizosaccharomyces pombe	https://www.ncbi.nlm.nih.gov/datasets/taxonomy/4896/	GCF_000002945.1	ASM294v2
Sisymbrium irio	http://brassicadb.cn/#/		London_rocket-v1.0	An atlas of over 90,000 conserved noncoding sequences provides insight into crucifer regulatory regions
Solanum lycopersicum	https://www.ncbi.nlm.nih.gov/datasets/taxonomy/4081/	GCF_000188115.5	SL3.1
Solanum tuberosum	https://www.ncbi.nlm.nih.gov/datasets/taxonomy/4113/	GCF_000226075.1	SolTub_3.0
Sorghum bicolor	https://www.ncbi.nlm.nih.gov/datasets/taxonomy/4558/	GCF_000003195.3	Sorghum_bicolor_NCBIv3
Takifugu rubripes	https://www.ncbi.nlm.nih.gov/datasets/taxonomy/31033/	GCF_901000725.2	fTakRub1.2
Theobroma cacao	https://www.ncbi.nlm.nih.gov/datasets/taxonomy/3641/	GCF_000208745.1	Criollo_cocoa_genome_V2
Thlaspi arvense	http://brassicadb.cn/#/		Field_pennycress-v1.1	A draft genome of field pennycress (Thlaspi arvense) provides tools for the domestication of a new winter biofuel crop
Vitis vinifera	https://www.ncbi.nlm.nih.gov/datasets/taxonomy/29760/	GCF_030704535.1	12X
Volvox carteri	https://www.ncbi.nlm.nih.gov/datasets/taxonomy/3068/	GCF_000143455.1	v1.0
Zea mays	https://www.ncbi.nlm.nih.gov/datasets/taxonomy/4577/	GCF_902167145.1	Zm-B73-REFERENCE-NAM-5.0
